# Supplementary material for: A Continuous Cell Separation and Collection Approach on a Microfilter and Negative Dielectrophoresis Combined Chip
Source: Micromachines (Basel). 2020 Nov 26;11(12):1037. doi: 10.3390/mi11121037 (PMC7759882; doi:10.3390/mi11121037)
Supplement: Supplementary file 1 [file micromachines-11-01037-s001.zip]

Archive with 7 entries (6 files):
- Video S1.mp4
- __MACOSX/
- __MACOSX/._Video S1.mp4
- Video S2.mp4
- __MACOSX/._Video S2.mp4
- SP1.tif
- __MACOSX/._SP1.tif
